# Supplementary material for: Autosomal and uniparental portraits of the native populations of Sakha (Yakutia): implications for the peopling of Northeast Eurasia
Source: BMC Evol Biol. 2013 Jun 19;13:127. doi: 10.1186/1471-2148-13-127 (PMC3695835; doi:10.1186/1471-2148-13-127)
Supplement: Additional file 1 — Genotyping information for 701 mtDNAs from five native populations of Sakha and 128 mtDNAs from Dolgans in Taymyr. [file 1471-2148-13-127-S1.xlsx]

## Sheet: Sheet1
Additional file 1. Genotyping information for 701 mtDNAs from five native populations of Sakha and 128 mtDNAs from Dolgans in Taymyr.
				Coding region markers
Haplotype	Haplogroup	Control-region mutations (from np 16017 to np 16399 np) compared to the rCRS	Control-region mutations (from np 16017 to np 16399 np) compared to the RSRS	663HaeIII	1715	1719	1719	1935	2405	3007Bsh1236I	3206	3306	3336	3392	3397	3644	3816	4830HaeII	4833	4850	4937	4955NlaIII	5176AluI	5198	5301BsmFI	5601	6374	7025AluI	7194Eco147I	7445	7474AluI	7498/7497BsuRI	7521	7853HincII	7933/7933MboI	8020	8140	8188	8251/8249Eco47I	8277	8281-8289	8383	8409SspI	8479	8485	8683	8762	8816TasI	8793
				+	T	A	iG	G	iC	-	T	T	C	c	G	C	G	+	G	T	C	+	-	G	+	T	C	-	+	c	-	A/-	A!	-	G/+	A	Т	G	A/+	C	d	C	+	G	A	G	C	+	C
	RSRS			-	C	G		A		+	C	C	T	G	A	T	A	-	A	C	T	-	+	A	-	C	T	+	-	A	+	G/+	A	+	A/-	G	С	A	G/-	T		T	-	A	G	A	T	-	T
1	A4*	223-290-319-362	A16129G-T16187C-C16189T-G16230A-T16278C-C16290T-C16311T-G16319A-T16362C	+
2	A4*	179-223-290-319-362	A16129G-C16179T-T16187C-C16189T-G16230A-T16278C-C16290T-C16311T-G16319A-T16362C	+
3	A4*	179-223-290-311-319-362	A16129G-C16179T-T16187C-C16189T-G16230A-T16278C-C16290T-G16319A-T16362C	+
4	A4*	179-223-260-290-311-319-362	A16129G-C16179T-T16187C-C16189T-G16230A-C16260T-T16278C-C16290T-G16319A-T16362C	+
5	A4b	39-189-223-290-319-356-362	G16039A-A16129G-T16187C-G16230A-T16278C-C16290T-C16311T-G16319A-T16356C-T16362C	+
6	A8	223-242-290-319	A16129G-T16187C-C16189T-G16230A-C16242T-T16278C-C16290T-C16311T-G16319A	+
7	A8	66-223-242-290-319	A16066G-A16129G-T16187C-C16189T-G16230A-C16242T-T16278C-C16290T-C16311T-G16319A	+
8	A10	223-227C-230-256-290-311-319	A16129G-T16187C-C16189T-A16227c-C16256T-T16278C-C16290T-G16319A
9	B4*	189-217-261-294-299	A16129G-T16187C-T16217C-T16223C-G16230A-C16261T-T16278C-C16294T-A16299G-C16311T																																						d
10	B4b1	86-136-189-217	T16086C-A16129G-T16136C-T16187C-T16217C-T16223C-G16230A-T16278C-C16311T																																						d
11	B5b2	111-140-189-234-243	C16111T-A16129G-T16140C-T16187C-T16223C-G16230A-C16234T-T16243C-T16278C-C16311T																																						d
12	C4a1*	129-223-298-327	T16187C-C16189T-G16230A-T16278C-T16298C-C16311T-C16327T
13	C4a1c	93-129-223-327	T16093C-T16187C-C16189T-G16230A-T16278C-C16311T-C16327T
14	C4a1c	93-129-223-311-327	T16093C-T16187C-C16189T-G16230A-T16278C-C16327T
15	C4a1c	129-223-298-327	T16187C-C16189T-G16230A-T16278C-T16298C-C16311T-C16327T		T
16	C4a1c	129-223-327	T16187C-C16189T-G16230A-T16278C-C16311T-C16327T
17	C4a1c	93-129-223-298-327	T16093C-T16187C-C16189T-G16230A-T16278C-T16298C-C16311T-C16327T
18	C4a1c	93-129-189-223-298-327	T16093C-T16187C-G16230A-T16278C-T16298C-C16311T-C16327T
19	C4a1c	93-129-223-298-311-327	T16093C-T16187C-C16189T-G16230A-T16278C-T16298C-C16327T
20	C4a1c	93-129-223-298-327-362	T16093C-T16187C-C16189T-G16230A-T16278C-T16298C-C16311T-C16327T-T16362C
21	C4a1c	93-129-223-327-335	T16093C-T16187C-C16189T-G16230A-T16278C-C16311T-C16327T-A16335G
22	C4a1d	129-223-235-298-327	T16187C-C16189T-G16230A-A16235G-T16278C-T16298C-C16311T-C16327T
23	C4a1d	129-150-223-298-327	C16150T-T16187C-C16189T-G16230A-T16278C-T16298C-C16311T-C16327T
24	C4a1d	129-223-298-327	T16187C-C16189T-G16230A-T16278C-T16298C-C16311T-C16327T
25	C4a2	167-171-223-298-327-344-357	A16129G-C16167T-A16171G-T16187C-C16189T-G16230A-T16278C-T16298C-C16311T-C16327T-C16344T-T16357C
26	C4a2	171-223-256-298-327-344-357	A16129G-A16171G-T16187C-C16189T-G16230A-C16256T-T16278C-T16298C-C16311T-C16327T-C16344T-T16357C
27	C4a2	171-223-295-298-327-344-357	A16129G-A16171G-T16187C-C16189T-G16230A-T16278C-C16295T-T16298C-C16311T-C16327T-C16344T-T16357C
28	C4a2	171-223-298-327-344-357	A16129G-A16171G-T16187C-C16189T-G16230A-T16278C-T16298C-C16311T-C16327T-C16344T-T16357C
29	C4a2	223-298-327-344-357	A16129G-T16187C-C16189T-G16230A-T16278C-T16298C-C16311T-C16327T-C16344T-T16357C		C																																								A				C
30	C4b*	223-298-327	A16129G-T16187C-C16189T-G16230A-T16278C-T16298C-C16311T-C16327T									C					G																						G
31	C4b*	223-298-311-327	A16129G-T16187C-C16189T-G16230A-T16278C-T16298C-C16327T									C					G
32	C4b*	223-298-311-327-368	A16129G-T16187C-C16189T-G16230A-T16278C-T16298C-C16327T-T16368C
33	C4b1*	223-298-327	A16129G-T16187C-C16189T-G16230A-T16278C-T16298C-C16311T-C16327T									C					G																						A
34	C4b1*	189-223-298-327	A16129G-T16187C-G16230A-T16278C-T16298C-C16311T-C16327T														G																						A
35	C4b1*	223-293-298-327	A16129G-T16187C-C16189T-G16230A-T16278C-A16293G-T16298C-C16311T-C16327T														G																						A
36	C4b1*	223-298-327-365	A16129G-T16187C-C16189T-G16230A-T16278C-T16298C-C16311T-C16327T-C16365T														G																						A
37	C4b1а	223-259iA-298-327	A16129G-T16187C-C16189T-G16230A-16259.1A-T16278C-T16298C-C16311T-C16327T														G
38	C4b1а	223-259iA-294-298-327	A16129G-T16187C-C16189T-G16230A-16259.1A-T16278C-C16294T-T16298C-C16311T-C16327T														G
39	C4b1а	172-223-259iA-284-298-327	A16129G-T16172C-T16187C-C16189T-G16230A-16259.1A-T16278C-A16284G-T16298C-C16311T-C16327T
40	C4b2	124-223-318T-327	T16124C-A16129G-T16187C-C16189T-G16230A-T16278C-C16311T-A16318t-C16327T
41	C4b3a	223-291-298-327	A16129G-T16187C-C16189T-G16230A-T16278C-C16291T-T16298C-C16311T-C16327T														G																						G
42	C4b3a	223-291-298-311-327-399	A16129G-T16187C-C16189T-G16230A-T16278C-C16291T-T16298C-C16327T-A16399G														G																						G
43	C4b3a	223-291-298-327-399	A16129G-T16187C-C16189T-G16230A-T16278C-C16291T-T16298C-C16311T-C16327T-A16399G
44	C4b7	223-298-327	A16129G-T16187C-C16189T-G16230A-T16278C-T16298C-C16311T-C16327T									C					G																						G
45	C4b8	93-223-298-317-327	T16093C-A16129G-T16187C-C16189T-G16230A-T16278C-T16298C-C16311T-A16317G-C16327T											c
46	C4b9	223-298-327	A16129G-T16187C-C16189T-G16230A-T16278C-T16298C-C16311T-C16327T									T					G																						-
47	C5а1	223-261-288-298	A16129G-T16187C-C16189T-G16230A-C16261T-T16278C-T16288C-T16298C-C16311T																																		Т
48	C5а2*	93-223-261-288-298	T16093C-A16129G-T16187C-C16189T-G16230A-C16261T-T16278C-T16288C-T16298C-C16311T
49	C5а2*	93-214-223-261-288-298	T16093C-A16129G-T16187C-C16189T-C16214T-G16230A-C16261T-T16278C-T16288C-T16298C-C16311T
50	C5а2a	93-189-223-261-288-298	T16093C-A16129G-T16187C-G16230A-C16261T-T16278C-T16288C-T16298C-C16311T
51	C5b1a1	148-223-288-298-327	A16129G-C16148T-T16187C-C16189T-G16230A-T16278C-T16288C-T16298C-C16311T-C16327T			A									G						Т											+
52	C5b1a1	148-169-223-288-298-327	A16129G-C16148T-C16169T-T16187C-C16189T-G16230A-T16278C-T16288C-T16298C-C16311T-C16327T			A															T											+
53	C5b1b	148-164-223-288-298-327	A16129G-C16148T-A16164G-T16187C-C16189T-G16230A-T16278C-T16288C-T16298C-C16311T-C16327T				iG														C											G
54	C5b1b	148-164-223-288-298-327	A16129G-C16148T-A16164G-T16187C-C16189T-G16230A-T16278C-T16288C-T16298C-C16311T-C16327T																													A
55	C5d1	93-223-288-298-327-342-390	T16093C-A16129G-T16187C-C16189T-G16230A-T16278C-T16288C-T16298C-C16311T-C16327T-T16342C-G16390A																																			G
56	C5d1	93-223-288-298-327-390	T16093C-A16129G-T16187C-C16189T-G16230A-T16278C-T16288C-T16298C-C16311T-C16327T-G16390A																																			G
57	C7а1c	223-298-327	A16129G-T16187C-C16189T-G16230A-T16278C-T16298C-C16311T-C16327T
58	D4a	129-223-362	T16187C-C16189T-G16230A-T16278C-C16311T-T16362C								T												-																				+
59	D4a	129-223-256-362	T16187C-C16189T-G16230A-C16256T-T16278C-C16311T-T16362C								T												-																				+
60	D4a	92-129-223-256-271-362	T16092C-T16187C-C16189T-G16230A-T16271C-T16278C-C16311T-T16362C
61	D4b1*	223-319-362	A16129G-T16187C-C16189T-G16230A-T16278C-C16311T-G16319A-T16362C																				-													A							+
62	D4b1*	223-319-320-362	A16129G-T16187C-C16189T-G16230A-T16278C-C16311T-G16319A-C16320T-T16362C																				-													A							+
63	D3	223-319-362	A16129G-T16187C-C16189T-G16230A-T16278C-C16311T-G16319A-T16362C																				-				C									A							+
64	D3	193-223-319-362	A16129G-T16187C-C16189T-C16193T-G16230A-T16278C-C16311T-G16319A-T16362C
65	D4c2	223-245-362	A16129G-T16187C-C16189T-G16230A-C16245T-T16278C-C16311T-T16362C																				-																			C	+
66	D4c2	223-245-355-362	A16129G-T16187C-C16189T-G16230A-C16245T-T16278C-C16311T-C16355T-T16362C																				-																			C	+
67	D2b1	92-129-223-271-362	T16092C-T16187C-C16189T-G16230A-T16271C-T16278C-C16311T-T16362C																				-																				+
68	D4e4a*	223-291-362	A16129G-T16187C-C16189T-G16230A-T16278C-C16291T-C16311T-T16362C					G					T			T							-													G							+			G
69	D4e4a1	189-223-362	A16129G-T16187C-G16230A-T16278C-C16311T-T16362C					G															-		-											G							+			G
70	D4i2	129-223-294-362	T16187C-C16189T-G16230A-T16278C-C16294T-C16311T-T16362C								C								G				-																				+
71	D4i2	145-223-294-362	A16129G-G16145A-T16187C-C16189T-G16230A-T16278C-C16294T-C16311T-T16362C																G				-																				+
72	D4i2	223-294-362	A16129G-T16187C-C16189T-G16230A-T16278C-C16294T-C16311T-T16362C																G				-																				+
73	D4i2	180-223-294-362	A16129G-A16180G-T16187C-C16189T-G16230A-T16278C-C16294T-C16311T-T16362C																G				-																				+
74	D4j2	223-291-362	A16129G-T16187C-C16189T-G16230A-T16278C-C16291T-C16311T-T16362C										T			T							-													G							+
75	D4j4*	223-362	A16129G-T16187C-C16189T-G16230A-T16278C-C16311T-T16362C																				-																				+
76	D4j4a	223-263-362	A16129G-T16187C-C16189T-G16230A-T16263C-T16278C-C16311T-T16362C																				-																				+
77	D4j5	223-319-362	A16129G-T16187C-C16189T-G16230A-T16278C-C16311T-G16319A-T16362C																				-							c						G							+
78	D4j8	174-223-362	A16129G-C16174T-T16187C-C16189T-G16230A-T16278C-C16311T-T16362C										T			T							-													G							+
79	D4l2	145-223-362-368	A16129G-G16145A-T16187C-C16189T-G16230A-T16278C-C16311T-T16362C-T16368C																				-																				+
80	D4l2	145-223-311-362-368	A16129G-G16145A-T16187C-C16189T-G16230A-T16278C-T16362C-T16368C																				-																				+
81	D4l2	145-311-362-368	A16129G-G16145A-T16187C-C16189T-T16223C-G16230A-T16278C-T16362C-T16368C
82	D4l2	223-362-368	A16129G-T16187C-C16189T-G16230A-T16278C-C16311T-T16362C-T16368C																				-													G							+
83	D4l2	223-274-362-368	A16129G-T16187C-C16189T-G16230A-G16274A-T16278C-C16311T-T16362C-T16368C																				-													G							+
84	D4l2	223-234-362-368	A16129G-T16187C-C16189T-G16230A-C16234T-T16278C-C16311T-T16362C-T16368C
85	D4m2	42-93-214-223-362	G16042A-T16093C-A16129G-T16187C-C16189T-C16214T-G16230A-T16278C-C16311T-T16362C										T			T							-																				+				C
86	D4o2	93-192-223-362	T16093C-A16129G-T16187C-C16189T-C16192T-G16230A-T16278C-C16311T-T16362C																				-													G							+
87	D4o2	93-223-232-362	T16093C-A16129G-T16187C-C16189T-G16230A-C16232T-T16278C-C16311T-T16362C																				-																				+
88	D4o2	93-223-232-290-362	T16093C-A16129G-T16187C-C16189T-G16230A-C16232T-T16278C-C16290T-C16311T-T16362C																				-																				+
89	D4o2	93-223-232-261-290-362	T16093C-A16129G-T16187C-C16189T-G16230A-C16232T-C16261T-T16278C-C16290T-C16311T-T16362C																				-																				+
90	D4o2	93-192-223-232-362	T16093C-A16129G-T16187C-C16189T-C16192T-G16230A-C16232T-T16278C-C16311T-T16362C																				-													G							+
91	D5a2a2	172-189-223-266-362	A16129G-T16172C-T16187C-G16230A-C16266T-T16278C-C16311T-T16362C																				-		+																			G
92	D5a2a2	92-172-189-223-266-305-362	T16092C-A16129G-T16172C-T16187C-G16230A-C16266T-T16278C-A16305G-C16311T-T16362C																				-		+																			G
93	D5a2a2	92-172-189-223-362	T16092C-A16129G-T16172C-T16187C-G16230A-T16278C-C16311T-T16362C																				-		+																			G
94	D5a2a2	92-189-223-266-362	T16092C-A16129G-T16187C-G16230A-C16266T-T16278C-C16311T-T16362C																				-		+																			G
95	D5a2a2	92-172-189-223-266-362	T16092C-A16129G-T16172C-T16187C-G16230A-C16266T-T16278C-C16311T-T16362C																				-		+																			G
96	D5a2a2	92-172-189-223-266-362-380	T16092C-A16129G-T16172C-T16187C-G16230A-C16266T-T16278C-C16311T-T16362C-C16380T																				-		+																			G
97	D5a2a2	92-172-189-223-266-274-362	T16092C-A16129G-T16172C-T16187C-G16230A-C16266T-G16274A-T16278C-C16311T-T16362C																				-		+																			G
98	D5b1d	129-189-223-362	T16187C-G16230A-T16278C-C16311T-T16362C																				-		+
99	F1b	189-232A-249-304-311	A16129G-T16187C-T16223C-G16230A-C16232a-T16249C-T16278C-T16304C
100	F1b	172-189-232A-249-304-311	A16129G-T16172C-T16187C-T16223C-G16230A-C16232a-T16249C-T16278C-T16304C
101	F2b1	92A-291-304	T16092a-A16129G-T16187C-C16189T-T16223C-G16230A-T16278C-C16291T-T16304C-C16311T
102	F2b1	92A-245-291-304	T16092a-A16129G-T16187C-C16189T-T16223C-G16230A-C16245T-T16278C-C16291T-T16304C-C16311T
103	G1b	17-93-129-223	T16017C-T16093C-T16187C-C16189T-G16230A-T16278C-C16311T															+
104	G1b	17-93-129-223-311	T16017C-T16093C-T16187C-C16189T-G16230A-T16278C															+
105	G1b	17-93-129-153-223	T16017C-T16093C-G16153A-T16187C-C16189T-G16230A-T16278C-C16311T															+
106	G1b	17-51-93-129-223	T16017C-A16051G-T16093C-T16187C-C16189T-G16230A-T16278C-C16311T															+
107	G1b	17-129-148-223	T16017C-C16148T-T16187C-C16189T-G16230A-T16278C-C16311T															+
108	G2a*	223-278-362	A16129G-T16187C-C16189T-G16230A-C16311T-T16362C															+								T
109	G2a*	223-227-278-362	A16129G-T16187C-C16189T-A16227G-G16230A-C16311T-T16362C															+								T
110	G2a*	223-227-274-278-362	A16129G-T16187C-C16189T-A16227G-G16230A-G16274A-C16311T-T16362C															+								T
111	G2a5	223-227-234-278-362	A16129G-T16187C-C16189T-A16227G-G16230A-C16234T-C16311T-T16362C															+								T
112	G2a5	189-223-227-234-278-362	A16129G-T16187C-A16227G-G16230A-C16234T-C16311T-T16362C															+								T
113	H*		A16129G-T16187C-C16189T-T16223C-G16230A-T16278C-C16311T							+																		-
114	H*	291	A16129G-T16187C-C16189T-T16223C-G16230A-T16278C-C16291T-C16311T							+																		-
115	H*	366	A16129G-T16187C-C16189T-T16223C-G16230A-T16278C-C16311T-C16366T							+																		-
116	H1*	51	A16051G-A16129G-T16187C-C16189T-T16223C-G16230A-T16278C-C16311T							-																		-
117	H1a	51-162	A16051G-A16129G-A16162G-T16187C-C16189T-T16223C-G16230A-T16278C-C16311T							-																		-
118	H1a	162	A16129G-A16162G-T16187C-C16189T-T16223C-G16230A-T16278C-C16311T
119	H8	288-344-362	A16129G-T16187C-C16189T-T16223C-G16230A-T16278C-T16288C-C16311T-C16344T-T16362C							+																		-
120	H20a	181-218-328A	A16129G-A16181G-T16187C-C16189T-C16218T-T16223C-G16230A-T16278C-C16311T-C16328a							+																		-
121	H20a	181-218-311-328A	A16129G-A16181G-T16187C-C16189T-C16218T-T16223C-G16230A-T16278C-C16328a							+																		-
122	HV1a1a	67-260-355	C16067T-A16129G-T16187C-C16189T-T16223C-G16230A-C16260T-T16278C-C16311T-C16355T																																					C
123	J1c5	69-126	C16069T-T16126C-A16129G-T16187C-C16189T-T16223C-G16230A-T16278C-C16311T							-														G							+
124	J1c5	51-69-126	A16051G-C16069T-T16126C-A16129G-T16187C-C16189T-T16223C-G16230A-T16278C-C16311T							-														G							+
125	J2	69-126-241	C16069T-T16126C-A16129G-T16187C-C16189T-T16223C-G16230A-A16241G-T16278C-C16311T							+																					-
139	K	224-311-390	A16129G-T16187C-C16189T-T16223C-T16224C-G16230A-T16278C-G16390A
126	M7a2a	140-187-209-223	A16129G-T16140C-C16189T-T16209C-G16230A-T16278C-C16311T															-				+	+
127	M7b1	129-192-223-297	T16187C-C16189T-C16192T-G16230A-T16278C-T16297C-C16311T															-					+											-
128	M7c	145-223-295-304	A16129G-G16145A-T16187C-C16189T-G16230A-T16278C-C16295T-T16304C-C16311T															-		T			+
129	M7d	129-152-179-189-223-362	T16152C-C16179T-T16187C-G16230A-T16278C-C16311T-T16362C															-					+											-
130	M13а1b	145-148-188-189-223-381	A16129G-G16145A-C16148T-T16187C-C16188T-G16230A-T16278C-C16311T-T16381C															-					+
131	M13а1b	145-148-162-188-189-223-381	A16129G-G16145A-C16148T-A16162G-T16187C-C16188T-G16230A-T16278C-C16311T-T16381C															-					+
132	R1b	129-224-265-291-311-390	T16187C-C16189T-T16223C-T16224C-G16230A-A16265G-T16278C-C16291T-G16390A																									+
133	T2	126-294-296-362	T16126C-A16129G-T16187C-C16189T-T16223C-G16230A-T16278C-C16294T-C16296T-C16311T-T16362C
134	U4a1	93-356	T16093C-A16129G-T16187C-C16189T-T16223C-G16230A-T16278C-C16311T-T16356C																																													+
135	U4a1	134-356	A16129G-C16134T-T16187C-C16189T-T16223C-G16230A-T16278C-C16311T-T16356C
136	U4d2	189-356	A16129G-T16187C-T16223C-G16230A-T16278C-C16311T-T16356C						iC
137	U4d2	189-356-362	A16129G-T16187C-T16223C-G16230A-T16278C-C16311T-T16356C-T16362C
138	U5b1b1a	144-189-270	A16129G-T16144C-T16187C-T16223C-G16230A-C16270T-T16278C-C16311T
140	W	223-292	A16129G-T16187C-C16189T-G16230A-T16278C-C16292T-C16311T
141	Y1a	126-231-266	T16126C-A16129G-T16187C-C16189T-T16223C-G16230A-T16231C-C16266T-T16278C-C16311T																																G
142	Y1a	126-231-266-342	T16126C-A16129G-T16187C-C16189T-T16223C-G16230A-T16231C-C16266T-T16278C-C16311T-T16342C																																G
143	Y1a	126-189-231-266	T16126C-A16129G-T16187C-T16223C-G16230A-T16231C-C16266T-T16278C-C16311T																																G
144	Z1a1b	129-185-223-224-260-298	C16185T-T16187C-C16189T-T16224C-G16230A-C16260T-T16278C-T16298C-C16311T																										+				A						A
145	Z1a3	129-185-223-224-260-298	C16185T-T16187C-C16189T-T16224C-G16230A-C16260T-T16278C-T16298C-C16311T																										+
146	Z3a1	185-223-260-298	A16129G-C16185T-T16187C-C16189T-G16230A-C16260T-T16278C-T16298C-C16311T																										+
147	Z3*	185-223-260-274-298	A16129G-C16185T-T16187C-C16189T-G16230A-C16260T-G16274A-T16278C-T16298C-C16311T																										+
1 Dolgan samples from Sakha and Taymyr were pooled together.
[truncated: 58 more columns]
