# Supplementary material for: Autosomal and uniparental portraits of the native populations of Sakha (Yakutia): implications for the peopling of Northeast Eurasia
Source: BMC Evol Biol. 2013 Jun 19;13:127. doi: 10.1186/1471-2148-13-127 (PMC3695835; doi:10.1186/1471-2148-13-127)
Supplement: Additional file 3 — Population frequencies of mtDNA Z sub-haplogroups. [file 1471-2148-13-127-S3.xlsx]

## Sheet: Sheet1
Additional file 3. Population frequencies of mtDNA Z sub-haplogroups.
Regions and populations	Sample size		Sub-haplogroups
	N	n (Z)	Z1a1a	pre-Z1a1b	Z1a1b	Z1a2	Z1a2a	Z1a3	Z1a*	Z3*	Z3a	Z3c	Z4	Z*	References
Sakha
Dolgans	26	0													[1]
Yakuts	423	4								2	2				[1]
Evenks	125	1								1					[1]
Evens	105	8			4			4							[1]
Yukaghirs	22	3						3							[1]
South Siberia
Buryats	202	4		2					1	1					[1]
Khakases	184	12	2						7				3		[1]
Shors	171	1							1						[1]
Altaians	339	12										12			[1]
Altai-Kizhi	39	3							1	1		1			[1]
Tuvinians	137	0													[1]
Evenks	95	4			4										[1]
Northeast Siberia
Koryaks	155	9					6		3						[2]
Itelmens	47	3					3								[2]
Chukchis	182	0													[3]
Siberian Eskimos	126	0													[3]
Lower Amur and Sakhalin
Hezhen	88	0													[1]
Nivkhs	56	0													[4]
Negidals	33	0													[4]
Ulchis	160	1				1									[5]
Udegeys	46	0													[4]
Central and West Siberia
Dolgans	128	2			2										[1]
Kets	66	2	2												[1]
Selkups	120	0													[1]
Khants	254	0													[1]
Mansis	38	0													[1]
Nganasans	107	2			2										[1]
Tundra Nenets	79	0													[1]
Central Asia
Arabs from Uzbekistan	77	1							1						[1]
Kazakhs	491	6		2					1	1	1			1	[1]
Kyrgyzians	105	2							1	1					[1]
Uighurs	118	2		1					1						[1]
Uzbeks	162	0													[1]
Tajiks	79	1								1					[1]
Caucasus and Middle East
Kalmyks	118	5							2				3		[1]
Kara Nogays	130	1											1		[1]
Abazins	98	2	2												[1]
Russians from Krasnodar	209	1	1												[1]
Cherkessians	114	2	2												[1]
Nogays	50	3	3												[1]
Northern Ossetians	141	1								1					[1]
Turks	388	3							2					1	[1]
Eastern and Northern Europe
Russians from Cheljabinsk	170	4	4												[1]
Udmurts	92	7	7												[1]
Chuvashs	55	0													[6]
Mordovians	102	0													[6]
Komi-Permyaks	74	0													[6]
Maris	51	0													[1]
Ukrainians	357	1	1												[1]
Swedes	470	2	2												[1]
Finns	192	9	9												[7]
Estonians	409	0													[8]
Latvians	299	0													[8]
References
1. present study
2. Schurr TG, Sukernik RI, Starikovskaya YB, Wallace DC: Mitochondrial DNA variation in Koryaks and Itel'men: population replacement in the Okhotsk Sea-Bering Sea region during the Neolithic. Am J Phys Anthropol 1999, 108:1-39.
3. Volodko N V, Starikovskaya EB, Mazunin IO, Eltsov NP, Naidenko P V, Wallace DC, Sukernik RI: Mitochondrial genome diversity in arctic Siberians, with particular reference to the evolutionary history of Beringia and Pleistocenic peopling of the Americas. Am J Hum Genet 2008, 82:1084-1100.
4. Starikovskaya EB, Sukernik RI, Derbeneva O a, Volodko N V, Ruiz-Pesini E, Torroni A, Brown MD, Lott MT, Hosseini SH, Huoponen K, Wallace DC: Mitochondrial DNA diversity in indigenous populations of the southern extent of Siberia, and the origins of Native American haplogroups. Ann Hum Genet 2005, 69:67-89.
5. Sukernik RI, Volodko N V, Mazunin IO, Eltsov NP, Dryomov S V, Starikovskaya EB: Mitochondrial genome diversity in the Tubalar, Even, and Ulchi: contribution to prehistory of native Siberians and their affinities to Native Americans. Am J Phys Anthropol 2012, 148:123-138.
6. Bermisheva M, Tambets K, Villems R, Khusnutdinova E: [Diversity of mitochondrial DNA haplotypes in ethnic populations of the Volga-Ural region of Russia]. Mol Biol (Mosk) 2002, 36:990-1001.
7. Finnilä S, Lehtonen MS, Majamaa K: Phylogenetic network for European mtDNA. Am J Hum Genet 2001, 68:1475-1484.
8. Pliss L, Tambets K, Loogväli E-L, Pronina N, Lazdins M, Krumina A, Baumanis V, Villems R: Mitochondrial DNA portrait of Latvians: towards the understanding of the genetic structure of Baltic-speaking populations. Ann Hum Genet 2006, 70:439-458.
