# Supplementary material for: Autosomal and uniparental portraits of the native populations of Sakha (Yakutia): implications for the peopling of Northeast Eurasia
Source: BMC Evol Biol. 2013 Jun 19;13:127. doi: 10.1186/1471-2148-13-127 (PMC3695835; doi:10.1186/1471-2148-13-127)
Supplement: Additional file 5 — Frequencies of Y-STR haplotypes in the native populations of Sakha. Designations of populations are as in Figure 1. Sample sizes are given in parentheses. [file 1471-2148-13-127-S5.xlsx]

## Sheet: Sheet1
Additional file 5. Frequencies of Y-STR haplotypes in the native populations of Sakha.
Haplotype	Haplogroup	Number of repeats at locus						Populations
		DYS19	DYS388	DYS390	DYS391	DYS392	DYS393	CY	VY	NY	EK	EN	YK	DL
								(92)	(57)	(66)	(57)	(24)	(11)	(10)
1	N1c	14	12	23	11	16	14	63	42	32	19	5		4
2	N1c	14	12	24	11	16	14	1	1	5	3
3	N1c	14	12	24	11	15	14					1
4	N1c	14	13	23	11	16	14		1
5	N1c	14	12	23	11	15	14	11	4	2	4	1
6	N1c	14	12	23	10	15	14				1
7	N1c	14	12	23	11	14	14		1	1			3
8	N1c	14	12	23	10	14	14			1	1	1
9	N1c	14	12	22	10	14	14	1
10	N1c	14	12	23	11	15	15					1
11	N1c	14	12	23	11	14	13				1	1
12	N1c	15	12	23	11	16	14	2		1
13	N1c	14	12	23	12	16	14			1
14	N1c	14	12	23	11	16	13		1
15	N1c	14	12	23	10	16	14	1	3	1				1
16	N1c	14	12	23	10	16	13			3
17	C3*	16	13	24	9	11	14						3
18	C3*	16	14	25	10	11	13				3
21	C3*	15	13	24	10	11	13			2
22	C3c	15	13	24	9	11	13		2		9	1
23	C3c	15	13	24	9	10	13				2
24	C3c	16	13	24	9	11	13				1	1
25	C3c	17	13	24	9	11	13				2			1
26	C3c	17	13	23	9	11	13			4	1	8	1
19	C3d	17	12	23	10	11	13			1
20	C3d	15	12	23	10	11	14	1		2
27	R1a	15	12	25	10	11	13	1			1
28	R1a	15	12	25	11	11	13	2
29	R1a	16	12	25	10	11	13	2		1
30	R1a	16	12	25	11	11	13	1	1	2	1		1
31	R1a	16	12	24	11	11	13				1		1
32	R1a	17	12	25	12	11	13				1
33	R1b1b2	14	12	24	10	13	12	1
34	R1b1b2	14	12	24	11	13	12	1
35	R1b1b2	14	12	25	11	13	12					1
36	N1b	14	12	23	10	14	13			4	5	2
37	N1b	14	12	23	10	15	13	2		2
38	N1b	14	12	23	11	14	13			1
39	O	12	14	25	10	13	13						1
40	E1b1b1	13	12	24	10	11	13							4
41	I*	15	14	22	10	11	13	1
42	I*	14	14	23	10	11	13	1
43	I*	14	14	22	11	11	13		1
44	I2a	16	13	24	11	11	13				1
45	I2a	15	13	24	11	11	13						1
46	J	15	15	24	10	11	12					1
