# Supplementary material for: Autosomal and uniparental portraits of the native populations of Sakha (Yakutia): implications for the peopling of Northeast Eurasia
Source: BMC Evol Biol. 2013 Jun 19;13:127. doi: 10.1186/1471-2148-13-127 (PMC3695835; doi:10.1186/1471-2148-13-127)
Supplement: Additional file 10 — Details of samples included in autosomal SNP data analyses. [file 1471-2148-13-127-S10.xlsx]

## Sheet: Samples for PC and ADMIXTURE an
Suplementary Table 1. Details of populations included in the analyses of autosomal data
Region	Population	Language	Total	Source
Europe	French	Indo-European	28	Li et al. 2008
	Chuvash	Altaic	17	Li et al. 2008
	North Italian	Indo-European	12	Li et al. 2008
	Russian	Indo-European	25	Li et al. 2008
	Tuscan	Indo-European	7	Li et al. 2008
Europe Total			89
Pakistan	Balochi	Indo-European	24	Li et al. 2008
	Brahui	Dravidian	25	Li et al. 2008
	Burusho	Isolate	25	Li et al. 2008
	Hazara	Indo-European	22	Li et al. 2008
	Makrani	Indo-European	25	Li et al. 2008
	Pathan	Indo-European	22	Li et al. 2008
	Sindhi	Indo-European	24	Li et al. 2008
Pakistan Total			167
East Asia	Cambodian	Austroasiatic/Khasi-Aslian	10	Li et al. 2008
	Dai	Tai-Kdai	10	Li et al. 2008
	Daur	Altaic	9	Li et al. 2008
	Han	Sinitic	44	Li et al. 2008
	Hezhen	Sinitic	9	Li et al. 2008
	Japanese	Japonic	28	Li et al. 2008
	Lahu	Tibeto-Burman	8	Li et al. 2008
	Miaozu	Tibeto-Burman	10	Li et al. 2008
	Mongola	Altaic	10	Li et al. 2008
	Mongolian	Altaic	9	Rasmussen et al. 2010
	Naxi	Tibeto-Burman	7	Li et al. 2008	üks välja jäetud (2nd degree relatives)
	Oroqen	Altaic	9	Li et al. 2008
	She	Hmong-Mien	10	Li et al. 2008
	Tu	Altaic	10	Li et al. 2008
	Tujia	Tibeto-Burman	10	Li et al. 2008
	Xibo	Altaic	9	Li et al. 2008
	Yizu	Tibeto-Burman	10	Li et al. 2008
East Asia Total			212
Central Asia	Uygur	Altaic	10	Li et al. 2008
	Uzbeks	Altaic	15	Behar et al. 2010
Central Asia Total			25
Siberia	Altaian	Altaic	13	Rasmussen et al. 2010
	Buryat	Altaic	18	Rasmussen et al. 2010	välja jäetud 1 1st degree relative.
	Chukchi	Chukotko-Kamchatkan	14	Rasmussen et al. 2010
	Chukchi	Chukotko-Kamchatkan	1	this study
	Dolgan	Altaic	7	Rasmussen et al. 2010
	Dolgan	Altaic	4	this study
	Even	Altaic	8	this study
	Evenk	Altaic	14	Rasmussen et al. 2010	välja jäetud 1 1st degree ja 1 2nd degree relative.
	Ket	Yeniseian	2	Rasmussen et al. 2010
	Ket	Yeniseian	2	this study
	Khakas	Altaic	17	this study
	Koryak	Chukotko-Kamchatkan	11	Rasmussen et al. 2010	välja jäetud 3 1st degree ja 3 2nd degree relatives.
	Koryak	Chukotko-Kamchatkan	1	this study
	Nganassan	Uralic	11	Rasmussen et al. 2010	välj jäetud 1 1st degree relative, 2 2nd degree relative ja üks arvati välja kvaliteedi kontrollil.
	Nivkh	Isolate	3	this study
	Selkup	Uralic	10	Rasmussen et al. 2010
	Shor	Altaic	4	this study
	Tuvinian	Altaic	14	Rasmussen et al. 2010	välja jäetud 1 1st degree ja 1 2nd degree relative.
	Yakut	Altaic	25	Li et al. 2008
	Yukaghir	Yukaghir	6	Rasmussen et al. 2010	välja arvatud 3 1st degree relatives.
Siberia Total			185
America	Aleutian	Eskimo-Aleut	8	Rasmussen et al. 2010
	Colombians		7	Li et al. 2008
	East Greenlanders	Eskimo-Aleut	8	Rasmussen et al. 2010	välja jäetud 2 2nd degree relatives.
	Karitiana	Tupi	9	Li et al. 2008	välja jäetud 4 2nd degree relatives.
	Mayas	Mayan	21	Li et al. 2008
	Pima	Uto-Aztecan	12	Li et al. 2008	välja jäetud 2 2nd degree relatives.
	Surui	Tupi	5	Li et al. 2008	välja jäetud 3 2nd degree relatives.
	West Greenlanders	Eskimo-Aleut	10	Rasmussen et al. 2010
America Total			80
			758	Grand Total

## Sheet: Samples for ADMIXTURE and PCA
Additional file 10. Details of samples included in autosomal SNP data analyses.
Region	Population	Linguistic affiliation	Sample size			Source
		Family (sublevel)	ADMIXTURE and PCA	FST	Mantel
Europe	French	Indo-European	28	28		[2]
	Chuvashs	Altaic	17	16		[2]
	North Italians	Indo-European	12	12		[2]
	Russians	Indo-European	25	25		[2]
	Tuscans	Indo-European	7	7		[2]
Europe Total			89	88
Pakistan	Balochi	Indo-European	24	24		[2]
	Brahui	Dravidian	25	25		[2]
	Burusho	Isolate	25	25		[2]
	Hazara	Indo-European	22	22		[2]
	Makrani	Indo-European	25	25		[2]
	Pathan	Indo-European	22	22		[2]
	Sindhi	Indo-European	24	24		[2]
Pakistan Total			167	167
Central Asia	Uzbeks	Altaic (Turkic)	15	15	15	[4]
Central Asia Total			15	15
East Asia	Cambodians	Austroasiatic/Khasi-Aslian	10	10		[2]
	Dai	Tai-Kadai	10	10		[2]
	Daur	Altaic (Mongolic)	9	9	9	[2]
	Han	Sinitic	44	44		[2]
	Hezhen	Altaic (Tungusic)	9	9	9	[2]
	Japanese	Japonic	28	28		[2]
	Lahu	Tibeto-Burman	8	8		[2]
	Miaozu	Tibeto-Burman	10	10		[2]
	Mongola	Altaic (Mongolic)	10	10	10	[2]
	Mongolians	Altaic (Mongolic)	9	9	9	[3]
	Naxi	Tibeto-Burman	7	7		[2]
	Oroqens	Altaic (Tungusic)	9	9	9	[2]
	She	Hmong-Mien	10	10		[2]
	Tu	Altaic (Mongolic)	10	10	10	[2]
	Tujia	Tibeto-Burman	10	10		[2]
	Xibo	Altaic (Tungusic)	9	9	9	[2]
	Yizu	Tibeto-Burman	10	10		[2]
	Uyghurs	Altaic (Turkic)	10	10	10	[2]
East Asia Total			222	222
Siberia	Altaians	Altaic (Turkic)	13	13	13	[3]
	Buryats	Altaic (Mongolic)	18	18	18	[3]
	Chukchis	Chukotko-Kamchatkan (Northern)	14	11	11	[3]
	Chukchis	Chukotko-Kamchatkan	1	0		[1]
	Dolgans	Altaic (Turkic)	7	5	5	[3]
	Dolgans	Altaic (Turkic)	3	3	3	[1]
	Evens	Altaic (Tungusic)	8	8	8	[1]
	Evenks	Altaic (Tungusic)	14	14	14	[3]
	Kets	Yeniseian	2	2		[3]
	Kets	Yeniseian	2	2		[1]
	Khakases	Altaic (Turkic)	17	15	15	[1]
	Koryaks	Chukotko-Kamchatkan (Northern)	11	9	9	[3]
	Koryaks	Chukotko-Kamchatkan	1	0		[1]
	Nganasans	Uralic	11	8		[3]
	Nivkhs	Language isolate	3	0		[1]
	Selkups	Uralic	10	10		[3]
	Shors	Altaic (Turkic)	4	4	4	[1]
	Tuvinians	Altaic (Turkic)	14	14	14	[3]
	Yakuts	Altaic (Turkic)	25	25	25	[2]
	Yakuts	Altaic (Turkic)	1	1	1	[1]
	Yukaghirs	Yukaghir	6	0		[3]
Siberia Total			185	162
America	Aleutians	Eskimo-Aleut	8	0		[3]
	Colombians		7	6		[2]
	East Greenlanders	Eskimo-Aleut	8	5		[3]
	Karitiana	Tupi	9	9		[2]
	Mayas	Mayan	21	0		[2]
	Pima	Uto-Aztecan	12	12		[2]
	Surui	Tupi	5	5		[2]
	West Greenlanders	Eskimo-Aleut	10	4		[3]
America Total			80	41
Grand Total			758	695
References
1. present study
2. Li JZ, Absher DM, Tang H, Southwick AM, Casto AM, Ramachandran S, Cann HM, Barsh GS, Feldman M, Cavalli-Sforza LL, Myers RM: Worldwide human relationships inferred from genome-wide patterns of variation. Science 2008, 319:1100-1104.
3. Rasmussen M, Li Y, Lindgreen S, Pedersen JS, Albrechtsen A, Moltke I, Metspalu M, Metspalu E, Kivisild T, Gupta R, Bertalan M, Nielsen K, Gilbert MTP, Wang Y, Raghavan M, Campos PF, Kamp HM, Wilson AS, Gledhill A, Tridico S, Bunce M, Lorenzen ED, Binladen J, Guo X, Zhao J, Zhang X, Zhang H, Li Z, Chen M, Orlando L, et al.: Ancient human genome sequence of an extinct Palaeo-Eskimo. Nature 2010,…
4. Behar DM, Yunusbayev B, Metspalu M, Metspalu E, Rosset S, Parik J, Rootsi S, Chaubey G, Kutuev I, Yudkovsky G, Khusnutdinova EK, Balanovsky O, Semino O, Pereira L, Comas D, Gurwitz D, Bonne-Tamir B, Parfitt T, Hammer MF, Skorecki K, Villems R: The genome-wide structure of the Jewish people. Nature 2010, 466:238-242.
