# Supplementary material for: Autosomal and uniparental portraits of the native populations of Sakha (Yakutia): implications for the peopling of Northeast Eurasia
Source: BMC Evol Biol. 2013 Jun 19;13:127. doi: 10.1186/1471-2148-13-127 (PMC3695835; doi:10.1186/1471-2148-13-127)
Supplement: Additional file 14 — Correlation and partial correlation coefficients, r (P-values), between genetic, geographic, and linguistic distances. [file 1471-2148-13-127-S14.xlsx]

## Sheet: Sheet1
Additional file 14. Correlation and partial correlation coefficients, r (P-values), between genetic, geographic, and linguistic distances.
Distances considered	r
	Altaics	Altaics and Chukotko-Kamchatkans
	Autosomal SNPs
Genetic and geographic	0.681065 (0.000000)	0.687863 (0.000000)
Partial (linguistic held constant)	0.662015 (0.000000)	0.534521 (0.000090)
Proportion of genetic variance explained	46.8%	30.9%
Genetic and linguistic	0.214740 (0.006870)	0.694657 (0.000030)
Partial (geographic held constant)	-0.024323 (0.603740)	0.546304 (0.002390)
Proportion of genetic variance explained		32.2%
	mtDNA
Genetic and geographic	0.545 (0.000010)	0.587 (0.000000)
Partial (linguistic held constant)	0.537 (0.000020)	0.502 (0.000040)
Proportion of genetic variance explained	29.6%	26.7%
Genetic and linguistic	0.114 (0.079320)	0.530 (0.000320)
Partial (geographic held constant)	0.014 (0.386450)	0.424 (0.004020)
Proportion of genetic variance explained		19.5%
	Y chromosome
Genetic and geographic	0.039 (0.330620)	-0.021 (0.548370)
Partial (linguistic held constant)	0.005 (0.447840)	-0.034 (0.593160)
Proportion of genetic variance explained
Genetic and linguistic	0.183 (0.009250)	0.030 (0.356800)
Partial (geographic held constant)	0.179 (0.014240)	0.040 (0.339600)
Proportion of genetic variance explained	3.3%
