# Supplementary material for: Autosomal and uniparental portraits of the native populations of Sakha (Yakutia): implications for the peopling of Northeast Eurasia
Source: BMC Evol Biol. 2013 Jun 19;13:127. doi: 10.1186/1471-2148-13-127 (PMC3695835; doi:10.1186/1471-2148-13-127)
Supplement: Additional file 15 — Additional information on the mtDNA and Y chromosome data used in the Mantel test. [file 1471-2148-13-127-S15.xlsx]

## Sheet: Sheet1
Additional file 15. Additional information on the mtDNA and Y chromosome data used in the Mantel test.
Population	Linguistic affiliation	mtDNA		Y chromosome
	Family (sublevel)	N	Source	N	Source
Central Yakuts	Altaic (Turkic)	164	[1]	90	[1]
Northern Yakuts	Altaic (Turkic)	148	[1]	66	[1]
Vilyuy Yakuts	Altaic (Turkic)	111	[1]	57	[1]
Buryats	Altaic (Mongolic)	356	[3], [4]	147	[16], [17]
Mongolians	Altaic (Mongolic)	150	[3], [5]	390	[16], [18]
East Evens	Altaic (Tungusic)	64	[6]	31	[16]
Evens of Sakha	Altaic (Tungusic)	101	[1]	24	[1]
Evenks of China	Altaic (Tungusic)	47	[7]	40	[16]
West Evenks	Altaic (Tungusic)	73	[3]	68	[16], [19]
East Evenks	Altaic (Tungusic)	45	[3]	78	[16]
Evenks of Sakha	Altaic (Tungusic)	122	[1]	57	[1]
Oroqens	Altaic (Tungusic)	44	[7]	30	[16], [20]
Manchu	Altaic (Tungusic)	40	[8]	153	[16], [18]
Uyghurs	Altaic (Turkic)	45	[9], [10]	68	[16]
Uzbeks	Altaic (Turkic)	82	[11], [12]	78	[16], [17]
Altaians Kizhi	Altaic (Turkic)	90	[3]	92	[19]
Teleuts	Altaic (Turkic)	53	[3]	47	[19]
Dolgans	Altaic (Turkic)	154	[1]	67	[1]
Khakases	Altaic (Turkic)	57	[3]	175	[2]
Shors	Altaic (Turkic)	82	[3]	74	[19], [2]
Tuvinians	Altaic (Turkic)	201	[3], [13]	405	[17], [2]
Kazakhs	Altaic (Turkic)	53	[9], [10]	85	[16], [17]
Koryaks	Chukotko-Kamchatkan	147	[14]	48	[16], [17]
Chukchis	Chukotko-Kamchatkan	197	[3], [15]	56	[17]
References
1. present study
2. our unpublished data
3. Derenko M, Malyarchuk B, Denisova G, Wozniak M, Grzybowski T, Dambueva I, Zakharov I: Y-chromosome haplogroup N dispersals from south Siberia to Europe. J Hum Genet 2007, 52:763-770.
4. Gibert M, Theves C, Ricaut FX, Dambueva I, Bazarov B, Moral P, Crubezy E, Perrucho M, Felix-Sanchez M, Sevin A: mtDNA variation in the Buryat population of the Barguzin Valley: New insights into the micro-evolutionary history of the Baikal area. Ann Hum Biol 2010, 37:501-523.
5. Kolman CJ, Sambuughin N, Bermingham E: Mitochondrial DNA analysis of Mongolian populations and implications for the origin of New World founders. Genetics 1996, 142:1321-1334.
6. Derenko M V, Shields GF: [Diversity of mitochondrial DNA nucleotide sequences in three groups of aboriginal inhabitants of Northern Asia]. Mol Biol (Mosk) 1997, 31:784-789.
7. Kong Q-P, Yao Y-G, Sun C, Bandelt H-J, Zhu C-L, Zhang Y-P: Phylogeny of east Asian mitochondrial DNA lineages inferred from complete sequences. Am J Hum Genet 2003, 73:671-676.
8. Jin H-J, Tyler-Smith C, Kim W: The peopling of Korea revealed by analyses of mitochondrial DNA and Y-chromosomal markers. PLoS One 2009, 4:e4210.
9. Yao YG, Lü XM, Luo HR, Li WH, Zhang YP: Gene admixture in the silk road region of China: evidence from mtDNA and melanocortin 1 receptor polymorphism. Genes Genet Syst 2000, 75:173-178.
10. Yao Y-G, Kong Q-P, Wang C-Y, Zhu C-L, Zhang Y-P: Different matrilineal contributions to genetic structure of ethnic groups in the silk road region in china. Mol Biol Evol 2004, 21:2265-2280.
11. Comas D, Plaza S, Wells RS, Yuldaseva N, Lao O, Calafell F, Bertranpetit J: Admixture, migrations, and dispersals in Central Asia: evidence from maternal DNA lineages. Eur J Hum Genet 2004, 12:495-504.
12. Quintana-Murci L, Chaix R, Wells RS, Behar DM, Sayar H, Scozzari R, Rengo C, Al-Zahery N, Semino O, Santachiara-Benerecetti AS, Coppa A, Ayub Q, Mohyuddin A, Tyler-Smith C, Qasim Mehdi S, Torroni A, McElreavey K: Where west meets east: the complex mtDNA landscape of the southwest and Central Asian corridor. Am J Hum Genet 2004, 74:827-845.
13. Starikovskaya EB, Sukernik RI, Derbeneva O a, Volodko N V, Ruiz-Pesini E, Torroni A, Brown MD, Lott MT, Hosseini SH, Huoponen K, Wallace DC: Mitochondrial DNA diversity in indigenous populations of the southern extent of Siberia, and the origins of Native American haplogroups. Ann Hum Genet 2005, 69:67-89.
14. Schurr TG, Sukernik RI, Starikovskaya YB, Wallace DC: Mitochondrial DNA variation in Koryaks and Itel'men: population replacement in the Okhotsk Sea-Bering Sea region during the Neolithic. Am J Phys Anthropol 1999, 108:1-39.
15. Volodko N V, Starikovskaya EB, Mazunin IO, Eltsov NP, Naidenko P V, Wallace DC, Sukernik RI: Mitochondrial genome diversity in arctic Siberians, with particular reference to the evolutionary history of Beringia and Pleistocenic peopling of the Americas. Am J Hum Genet 2008, 82:1084-1100.
16. Karafet TM, Osipova LP, Gubina M a, Posukh OL, Zegura SL, Hammer MF: High levels of Y-chromosome differentiation among native Siberian populations and the genetic signature of a boreal hunter-gatherer way of life. Hum Biol 2002, 74:761-789.
17. Kharkov VN: Structure of Y-chromosomal Lineages in Siberian Populations. 2005.
18. Katoh T, Munkhbat B, Tounai K, Mano S, Ando H, Oyungerel G, Chae G-T, Han H, Jia G-J, Tokunaga K, Munkhtuvshin N, Tamiya G, Inoko H: Genetic features of Mongolian ethnic groups revealed by Y-chromosomal analysis. Gene 2005, 346:63-70.
19. Derenko M, Malyarchuk B, Denisova GA, Wozniak M, Dambueva I, Dorzhu C, Luzina F, Miścicka-Sliwka D, Zakharov I: Contrasting patterns of Y-chromosome variation in South Siberian populations from Baikal and Altai-Sayan regions. Hum Genet 2006, 118:591-604.
20. Sengupta S, Zhivotovsky LA, King R, Mehdi SQ, Edmonds CA, Chow C-ET, Lin AA, Mitra M, Sil SK, Ramesh A, Usha Rani M V, Thakur CM, Cavalli-Sforza LL, Majumder PP, Underhill PA: Polarity and temporality of high-resolution y-chromosome distributions in India identify both indigenous and exogenous expansions and reveal minor genetic influence of Central Asian pastoralists. Am J Hum Genet 2006, 78…
